# Supplementary material for: Experimental Infection of Horses with Influenza D Virus
Source: Viruses. 2022 Mar 23;14(4):661. doi: 10.3390/v14040661 (PMC9029652; doi:10.3390/v14040661)
Supplement: Supplementary file 1 [file viruses-14-00661-s001.zip]

Archive with 1 entries (1 files):
- viruses-1601496-supplementary.pdf
